# Supplementary material for: Human oncostatin M deficiency underlies an inherited severe bone marrow failure syndrome
Source: J Clin Invest. 2025 Jan 23;135(6):e180981. doi: 10.1172/JCI180981 (PMC11910226; doi:10.1172/JCI180981)
Supplement: Supporting data values [file jci-135-180981-s026.xlsx]

## Sheet: Figure 3A
	II.1 (healthy sister)	II.4 (P3)
Untreated	724.75	319
LPS	1577	1269.36

## Sheet: Figure 3B
	II.1 (healthy sister)	II.4 (P3)
Untreated	0	0
LPS	99.34	0

## Sheet: Figure 3D
EPO	UT7 72H						Clone C7 72H						Clone G8 72H						Clone C3 72H
0U	0	0	0	0	0	0	0	0	0	0	0	0	0	0	0				0	0	0	0	0	0
1U	1030.39	966.82	1011.1	1193	1054	855	0	0	0	0	0	0	901.1	907.89	943.96				1026.82	843.25	1051.46	1205	1068	1170

## Sheet: Figure 3G
SN UT7 untreated	SN UT7 + EPO	UT7 C7 untreated	UT7 C7 + EPO	UT7 C3 untreated	UT7 C3 + EPO	UT7 G8 untreated	UT7 G8 + EPO
2792.07	3803.26	2432.44	2887.34	2948.3	3867.93	2453.8	3530.59
2517.02	3502.17	2525.51	3091.75	2850.11	4080.81	2462.37	4026.92
2555.26	3461.97	2587.31	2829.72	2903.53	4057.9	2319.21	3800.28
2305.67	3764.11	2709.65	2957.21	3060.41	5122.92	2543.81	3751.61
2256.44	3307.24	2604.36	2715.42	2915.49	5011.91	2438.46	3653.17
2279.3	3370.6	2262.16	3001.55	2831.49	4731.11	2549.14	3675.29
3196.52	4124.52
2854.67	4148.35
2957.39	3764.46

## Sheet: Suppl Fig 8B
ctl MO	osm MO
27	7
12	13
5	17
17	2
24	20
9	15
15	16
24	17
8	7
12	18
25	22
13	19
4	10
8	11
11	6
18	16
10	14
20	14
	17

## Sheet: Figure 4F
ctl MO	osm MO
59	14
79	32
72	81
53	22
62	45
54	43
58	32
57	72
54	59
72	61
65	95
51	42
70	21
57	0
52	38
51	22
63

## Sheet: Figure 4E osm
24hpf	48hpf	72hpf
1.75178	7.29693	24.74
1.39977	7.7168	33.5558
1.1651	1.70216	17.8495

## Sheet: Figure 4E osmr
24hpf	48hpf	72hpf
318.517	1730.44	4536.29
381.214	1397.87	5016.9
342.541	814.529	4729.23

## Sheet: Figure 4D
ctl MO	osm MO	osmr MO
17	7	9
10	11	6
14	9	4
13	6	9
11	9	6
8	8	3
12	10	6
9	9	9
	9	8
14		5
13	4	4
13	9
6	10	3
10		5
4	5	4
9	3	3
8	8	9
	4	10
13	2
7
10
9

## Sheet: Figure 1A
Age	P1	P2	P3	Low range	High range
0
0.3			8.3	10	14
0.36			9.5	10	14
0.43			8.6	10	14
0.5			8.7	10	14
0.553			7.7	10	14
0.62			9.8	10	14
0.66			9.5	10	14
0.701			8.6	10	14
0.78			10.2	10	14
0.84			8.2	10	14
1			10	10	14
1.05			9.7	10	14
1.07			8.8	10	14
1.29			8	10	14
1.321			10.4	10.5	12
1.474			8.6	10.5	13.5
1.5			8.5	10.5	13.5
3.3			9.8	11.5	13.5
3.5			8.2	11.5	13.5
3.564			8.6	11.5	13.5
3.65			7.8	11.5	13.5
3.76			10.4	11.5	13.5
4.69		5.6		11	15
4.79		6.9		11	15
5.12		6.7		11	15
6			7.6	11.5	15.5
6.06			9.7	11.5	15.5
6.07			9.4	11.5	15.5
6.1			9	11.5	15.5
6.312			9	11.5	15.5
7.13			8.4	11.5	15.5
7.145			8.4	11.5	15.5
7.35		6.3		11.5	15.5
7.59	6.6			12	16
7.825			7.7	12	16
7.9	5.1			12	16
8.3	4.7			12	16
8.56		6.9		12	16
8.7	5			12	16
8.82	7.8	6.9		12	16
8.99		9.5		12	16
9.1	5.5			12	16
9.15		7.3		12	16
9.32		8.5		11.5	15.5
9.34		8.1		12	16
9.37		7.7		11.5	15.5
9.5	6.4			11.5	14.5
9.55		7.8		12	16
9.6	7.1			12	16
9.7	7.6			11.5	14.5
9.81	7.7	7.2		12	16
10		8.7		11.5	15.5
10.1	6	6.7	7	12	16
10.2	8.1			12	16
10.27		8.3		11.5	15.5
10.28		8		12	16
10.33		9.9		11.5	15.5
10.36	7.6			12	16
10.55	9.4			12	16
10.58		11		11.5	13.5
10.6	7.9			12	16
10.73		8.2		11.5	15.5
10.75		8		11.5	15.5
10.79		11.2		11.5	15.5
10.85	7.4			12	16
10.9	10.2			12	16
11.05		7.8		12	16
11.11	6.2			12	16
11.24	12			12	16
11.3	9.6			11.5	15.5
11.34	7.9			11.5	15.5
11.36	11.1			12	16
11.42	7.2			12	16
11.57	6.9			12	16
11.61	11.1			11.5	15.5
11.7	6.8			11.5	15.5
11.8	8.1			11.5	15.5
11.88	8.4			11.5	15.5
12.09	6.4			12	16
12.13	10.3			12	14
12.18	8.9			12	16
12.27	7.6			12	16
12.36	8.6			12	16
12.5		9.2		12	16
12.61	11.2			12	16
12.82		8.7		12	16
12.91		8		12	16
13		10.4		12	16
13.3	9.7			12	14
13.4	7.8			12	14
13.5	9			12	14
14.1	5.3			12	16
14.12	8.8			12	16
14.38	7.2			12	16
14.43	7.2			12	16
14.45	7.2			12	16
14.54	7.1			12	16
14.57	10.8			12	16
15.35		9		12	16
15.56		6.5		12	16
16.28		6.8		12	16
16.41		7.8		12	16
16.91	7.5			12	16
17.05	6.8			12	16
17.12	7.4			12	16
17.99	6.9			12.4	15.7
18.08	6.9			12.4	15.7
19.3		6.3		12.4	15.7
19.45		7.9		12.4	15.7
19.5		6.1		12.4	15.7
19.95		6.7		12.4	15.7
20.95	6.3			12.4	15.7
20.97	6.3			12.4	15.7
21.18	7.7			12.4	15.7

[truncated: 4 more sheets: Figure 1B, Figure 1C, Figure 1D, Figure 1E]
